# Supplementary material for: Dual-Task Costs in Working Memory: An Adversarial Collaboration
Source: J Exp Psychol Learn Mem Cogn. 2018 Nov 8;45(9):1529–51. doi: 10.1037/xlm0000668 (PMC6727883; doi:10.1037/xlm0000668)
Supplement: Supplementary file 2 [file P1_YA_Paper_supplementary.zip]

Archive with 1 entries (1 files):
- P1_YA_Paper_supplementary.tex
