# Supplementary material for: Dual-Task Costs in Working Memory: An Adversarial Collaboration
Source: J Exp Psychol Learn Mem Cogn. 2018 Nov 8;45(9):1529–51. doi: 10.1037/xlm0000668 (PMC6727883; doi:10.1037/xlm0000668)
Supplement: Supplementary file 2 [file P1_YA_Paper_supplementary.zip › P1_YA_Paper_supplementary.tex]

\documentclass[]{article}
\usepackage{lmodern}
\usepackage{amssymb,amsmath}
\usepackage{ifxetex,ifluatex}
\usepackage{fixltx2e} % provides \textsubscript
\ifnum 0\ifxetex 1\fi\ifluatex 1\fi=0 % if pdftex
  \usepackage[T1]{fontenc}
  \usepackage[utf8]{inputenc}
\else % if luatex or xelatex
  \ifxetex
    \usepackage{mathspec}
  \else
    \usepackage{fontspec}
  \fi
  \defaultfontfeatures{Ligatures=TeX,Scale=MatchLowercase}
\fi
% use upquote if available, for straight quotes in verbatim environments
\IfFileExists{upquote.sty}{\usepackage{upquote}}{}
% use microtype if available
\IfFileExists{microtype.sty}{%
\usepackage{microtype}
\UseMicrotypeSet[protrusion]{basicmath} % disable protrusion for tt fonts
}{}
\usepackage[margin=1in]{geometry}
\usepackage{hyperref}
\hypersetup{unicode=true,
            pdftitle={Supplement to ``Dual-task costs in working memory: An adversarial collaboration''},
            pdfauthor={Jason M. Doherty, Clément Belletier, Stephen Rhodes, Agnieszka J. Jaroslawska, Pierre Barrouillet, Valérie Camos, Nelson Cowan, Moshe Naveh-Benjamin, and Robert H. Logie},
            pdfborder={0 0 0},
            breaklinks=true}
\urlstyle{same}  % don't use monospace font for urls
\usepackage{graphicx,grffile}
\makeatletter
\def\maxwidth{\ifdim\Gin@nat@width>\linewidth\linewidth\else\Gin@nat@width\fi}
\def\maxheight{\ifdim\Gin@nat@height>\textheight\textheight\else\Gin@nat@height\fi}
\makeatother
% Scale images if necessary, so that they will not overflow the page
% margins by default, and it is still possible to overwrite the defaults
% using explicit options in \includegraphics[width, height, ...]{}
\setkeys{Gin}{width=\maxwidth,height=\maxheight,keepaspectratio}
\IfFileExists{parskip.sty}{%
\usepackage{parskip}
}{% else
\setlength{\parindent}{0pt}
\setlength{\parskip}{6pt plus 2pt minus 1pt}
}
\setlength{\emergencystretch}{3em}  % prevent overfull lines
\providecommand{\tightlist}{%
  \setlength{\itemsep}{0pt}\setlength{\parskip}{0pt}}
\setcounter{secnumdepth}{0}
% Redefines (sub)paragraphs to behave more like sections
\ifx\paragraph\undefined\else
\let\oldparagraph\paragraph
\renewcommand{\paragraph}[1]{\oldparagraph{#1}\mbox{}}
\fi
\ifx\subparagraph\undefined\else
\let\oldsubparagraph\subparagraph
\renewcommand{\subparagraph}[1]{\oldsubparagraph{#1}\mbox{}}
\fi

%%% Use protect on footnotes to avoid problems with footnotes in titles
\let\rmarkdownfootnote\footnote%
\def\footnote{\protect\rmarkdownfootnote}

%%% Change title format to be more compact
\usepackage{titling}

% Create subtitle command for use in maketitle
\newcommand{\subtitle}[1]{
  \posttitle{
    \begin{center}\large#1\end{center}
    }
}

\setlength{\droptitle}{-2em}

  \title{Supplement to ``Dual-task costs in working memory: An adversarial
collaboration''}
    \pretitle{\vspace{\droptitle}\centering\huge}
  \posttitle{\par}
    \author{Jason M. Doherty, Clément Belletier, Stephen Rhodes, Agnieszka J.
Jaroslawska, Pierre Barrouillet, Valérie Camos, Nelson Cowan, Moshe
Naveh-Benjamin, and Robert H. Logie}
    \preauthor{\centering\large\emph}
  \postauthor{\par}
      \predate{\centering\large\emph}
  \postdate{\par}
    \date{September 2018}


\begin{document}
\maketitle

{
\setcounter{tocdepth}{1}
\tableofcontents
}
\clearpage

\section{Practice effects}\label{practice-effects}

In order to investigate practice effects for memory and processing,
accuracy in the dual-task conditions and the second single-task
condition were compared to performance in the first single-task block.
The winning statistical models from these analyses are summarised in
Tables 1-4, and the full analysis script is available on the Open
Science Framework (OSF). In brief summary, statistically significant
practice effects were observed for memory only in Experiments 2 and 3.
For processing, practice effects were observed only in Experiment 2.
Crucially, where dual-task effects are reported in the main analyses,
differences between first/second single-task blocks and dual-task
conditions were closely matched. Meaning that dual-task costs cannot be
accounted for by an increase in performance across the course of the
experiment with high accuracy in the second single-task block resulting
in the statistically significant dual-task effects when single-task
blocks are collapsed together.

\begin{table}[!htbp] \centering 
  \caption{Experiment 1 - Practice effects analyses for memory and processing.} 
  \label{} 
\begin{tabular}{@{\extracolsep{5pt}}lcc} 
\\[-1.8ex]\hline 
\hline \\[-1.8ex] 
 & \multicolumn{2}{c}{Task} \\ 
\cline{2-3} 
 & Memory & Processing \\ 
\hline \\[-1.8ex] 
 Intercept & 1.235$^{***}$ (0.071) & 1.410$^{***}$ (0.048) \\ 
  Dual-task (DT) vs. First single-task (ST1) & $-$0.481$^{***}$ (0.044) &  \\ 
  Dual-task (DT) vs. First single-task (ST2) & $-$0.041 (0.053) &  \\ 
  AS & $-$1.601$^{***}$ (0.050) &  \\ 
  DT/ST1:AS & 0.289$^{***}$ (0.060) &  \\ 
  DT/ST2:AS & 0.449$^{***}$ (0.070) &  \\ 
 \hline \\[-1.8ex] 
\hline 
\hline \\[-1.8ex] 
\textit{Note:}  & \multicolumn{2}{r}{$^{*}$p$<$0.1; $^{**}$p$<$0.05; $^{***}$p$<$0.01} \\ 
\end{tabular} 
\end{table}

\begin{table}[!htbp] \centering 
  \caption{Experiment 2 - Practice effects analyses for memory and processing.} 
  \label{} 
\begin{tabular}{@{\extracolsep{5pt}}lcc} 
\\[-1.8ex]\hline 
\hline \\[-1.8ex] 
 & \multicolumn{2}{c}{Task} \\ 
\cline{2-3} 
 & Memory & Processing \\ 
\hline \\[-1.8ex] 
 Intercept & 1.235$^{***}$ (0.071) & 1.504$^{***}$ (0.057) \\ 
  Dual-task (DT) vs. First single-task (ST1) & $-$0.481$^{***}$ (0.044) & $-$0.140$^{***}$ (0.030) \\ 
  Dual-task (DT) vs. First single-task (ST2) & $-$0.041 (0.053) & 0.072$^{**}$ (0.035) \\ 
  AS & $-$1.601$^{***}$ (0.050) &  \\ 
  tempCondition2:AS1 & 0.289$^{***}$ (0.060) &  \\ 
  tempCondition3:AS1 & 0.449$^{***}$ (0.070) &  \\ 
 \hline \\[-1.8ex] 
\hline 
\hline \\[-1.8ex] 
\textit{Note:}  & \multicolumn{2}{r}{$^{*}$p$<$0.1; $^{**}$p$<$0.05; $^{***}$p$<$0.01} \\ 
\end{tabular} 
\end{table}

\begin{table}[!htbp] \centering 
  \caption{Experiment 3 - Practice effects analyses for memory and processing.} 
  \label{} 
\begin{tabular}{@{\extracolsep{5pt}}lcc} 
\\[-1.8ex]\hline 
\hline \\[-1.8ex] 
 & \multicolumn{2}{c}{Task} \\ 
\cline{2-3} 
 & Memory & Processing \\ 
\hline \\[-1.8ex] 
 Intercept & 1.301$^{***}$ (0.132) & 1.582$^{***}$ (0.064) \\ 
  Dual-task (DT) vs. First single-task (ST1) & $-$1.083$^{***}$ (0.072) &  \\ 
  Dual-task (DT) vs. First single-task (ST2) & 0.354$^{***}$ (0.091) &  \\ 
 \hline \\[-1.8ex] 
\hline 
\hline \\[-1.8ex] 
\textit{Note:}  & \multicolumn{2}{r}{$^{*}$p$<$0.1; $^{**}$p$<$0.05; $^{***}$p$<$0.01} \\ 
\end{tabular} 
\end{table}

\begin{table}[!htbp] \centering 
  \caption{Experiment 4 - Practice effects analyses for memory and processing.} 
  \label{} 
\begin{tabular}{@{\extracolsep{5pt}}lcc} 
\\[-1.8ex]\hline 
\hline \\[-1.8ex] 
 & \multicolumn{2}{c}{Task} \\ 
\cline{2-3} 
 & Memory & Processing \\ 
\hline \\[-1.8ex] 
 Intercept & 1.432$^{***}$ (0.119) & 1.652$^{***}$ (0.094) \\ 
  Dual-task (DT) vs. First single-task (ST1) & $-$0.763$^{***}$ (0.072) & $-$0.137$^{**}$ (0.065) \\ 
  Dual-task (DT) vs. First single-task (ST2) & $-$0.007 (0.086) & 0.090 (0.077) \\ 
 \hline \\[-1.8ex] 
\hline 
\hline \\[-1.8ex] 
\textit{Note:}  & \multicolumn{2}{r}{$^{*}$p$<$0.1; $^{**}$p$<$0.05; $^{***}$p$<$0.01} \\ 
\end{tabular} 
\end{table}

\clearpage

\section{Pretest in Experiments 1 and
2}\label{pretest-in-experiments-1-and-2}

Experiments 1 and 2 featured discrimination tests for memory stimuli.
Error frequencies are shown in Figures 1 and 2.

\begin{figure}
\centering
\includegraphics{P1_YA_Paper_supplementary_files/figure-latex/preTest_barplot_UK-1.pdf}
\caption{Pretest Errors for UK participants in Experiments 1 and 2.}
\end{figure}

\begin{figure}
\centering
\includegraphics{P1_YA_Paper_supplementary_files/figure-latex/preTest_barplot_CH-1.pdf}
\caption{Pretest Errors for CH participants in Experiments 1 and 2.}
\end{figure}

\clearpage

\section{Between-subjects analysis of Visual/Typed and Auditory/Oral
memory
tasks}\label{between-subjects-analysis-of-visualtyped-and-auditoryoral-memory-tasks}

To investigate the between-experiment interactions from Experiments 1
and 2, we conducted a follow up experiment directly comparing
visual/typed (VT) and auditory/oral (AO) presentation/recall formats
between subjects. The main motivation for this experiment was to
directly contrast the different patterns of \emph{processing}
performance observed between Experiments 1 \& 2 and between Experiments
3 \& 4.

The experimental procedure for each format was the same as in
Experiments 1 and 2, except that the articulatory suppression (AS) onset
was the same for both formats. Sixty-four participants took part in the
study, evenly split across sites and AO/VT conditions (49 female and 15
male, mean age = 21.13, SD = 1.93).

The results of the memory and processing analyses are summarised in
Table 5. The crucial analysis was that of processing accuracy, where a
dual-task cost was only observed in the UK participants, with no
dual-task:format interaction. The small size of this dual-task effect,
the small dual-task effect on processing observed in Experiments 1 and 3
from the paper, and the lack of interaction in the between-subjects
analysis leads us to conclude that dual-task effects to processing are
small and unreliable. It is probable that differences between these
results and the findings of other experiments are due to factors such as
sample effects, and/or differences in statistical power.

\begin{table}[!htbp] \centering 
  \caption{Experiment 5 - Between subjects experiment contrasting visual/typed and auditory/oral memory presentation/recall formats.} 
  \label{} 
\begin{tabular}{@{\extracolsep{5pt}}lcc} 
\\[-1.8ex]\hline 
\hline \\[-1.8ex] 
 & \multicolumn{2}{c}{Task} \\ 
\cline{2-3} 
 & Memory & Processing \\ 
\hline \\[-1.8ex] 
 Intercept & 1.540$^{***}$ (0.121) & 1.384$^{***}$ (0.109) \\ 
  Dual-task vs. First single-task & $-$0.529$^{***}$ (0.024) & $-$0.048 (0.038) \\ 
  AS & $-$1.107$^{***}$ (0.051) &  \\ 
  Format (AO vs. VT) & $-$0.166$^{***}$ (0.054) &  \\ 
  Site (CH vs. UK) & $-$0.452$^{***}$ (0.169) & 0.093 (0.134) \\ 
  AS:Format & 0.164$^{**}$ (0.070) &  \\ 
  AS:Site & 0.275$^{***}$ (0.069) &  \\ 
  Format:Site & 0.503$^{***}$ (0.177) &  \\ 
  AS:Format:Site & $-$0.349$^{***}$ (0.097) &  \\ 
  conditionDT:siteUK &  & $-$0.175$^{***}$ (0.051) \\ 
 \hline \\[-1.8ex] 
\hline 
\hline \\[-1.8ex] 
\textit{Note:}  & \multicolumn{2}{r}{$^{*}$p$<$0.1; $^{**}$p$<$0.05; $^{***}$p$<$0.01} \\ 
\end{tabular} 
\end{table}

\clearpage

\section{Experiments 1-4 Reaction Time
Analyses}\label{experiments-1-4-reaction-time-analyses}

Processing task reaction times were analysed via Bayesian ANOVA.
Reaction time (RT) data are summarised in Figures 3-6. All combinations
of the main effects and interactions were tested, and the winning model
and corresponding BF are shown in the figure captions.

\begin{figure}
\centering
\includegraphics{Supplementary_Figures/Experiment1_RTplot.png}
\caption{Experiment 1 - Mean RTs plotted by suppression (no AS, AS) and
site, with 95\% confidence intervals. The winning model contained an
effect of AS and Site on RT, BF = 1.6e+9}
\end{figure}

\begin{figure}
\centering
\includegraphics{Supplementary_Figures/Experiment2_RTplot.png}
\caption{Experiment 2 - Mean RTs split by UK and CH participants. RTs
are plotted by task and AS. The winning model contained effects of Site,
Dual-task, and AS on RT, BF = 1.02e+21.}
\end{figure}

\begin{figure}
\centering
\includegraphics{Supplementary_Figures/Experiment3_RTplot.png}
\caption{Experiment 3 - Mean RTs plotted by condition and site, with
95\% confidence intervals. The winning model contained an effect of
Dual-task and Site on RT, BF = 249.99e+10}
\end{figure}

\begin{figure}
\centering
\includegraphics{Supplementary_Figures/Experiment4_RTplot.png}
\caption{Experiment 4 - Mean RTs plotted by condition, with 95\%
confidence intervals. The winning model contained only an effect of
Dual-task on RT, BF = 249.99e+10}
\end{figure}


\end{document}
